# Supplementary material for: Clinical and therapeutic features and prognostic factors of metastatic colorectal cancer over age 80: a retrospective study
Source: BMC Gastroenterol. 2021 May 1;21:199. doi: 10.1186/s12876-021-01791-9 (PMC8088714; doi:10.1186/s12876-021-01791-9)
Supplement: Supplementary file 2 — Additional file 2: Table S1: Summary of the chemotherapy regimens. Chemotherapy regimens received by patients in the first-, second-, and third-line treatments separated according to those aged < 80 and ≥ 80 years. [file 12876_2021_1791_MOESM2_ESM.xlsx]

## Sheet: Table1
	First-line treatment			Second-line treatment			Third-line treatment
	No. of patients (%)			No. of patients (%)			No. of patients (%)
Regimen	<80 years	≥80 years		<80 years	≥80 years		<80 years	≥80 years
Single-agent chemotherapy	3 (2%)	2 (17%)		12 (9%)	2 (40%)		59 (76%)	0
Capecitabine	2	1		1	-		-	-
5FU	-	-		1	-		-	-
TS1	-	-		3	-		-	-
Panitumumab	-	1		1	-		2	-
TAS102	1	-		3	-		29	-
Regorafenib	-	-		3	2		28	-
Combination chemotherapy	179 (98%)	10 (83%)		116 (91%)	3 (60%)		19 (24%)	1 (100%)
CapOX	21	2		1	-		-	-
CapOX+BV	56	5		1	-		-	-
Capecitabine+BV	1	1		-	1		-	-
FOLFOX	13	1		4	-		2	-
FOLFOX+BV	15	-		8	-		4	-
FOLFOX+EGFR mAb	40	1		6	-		-	-
FOLFIRI	2	-		17	1		2	-
FOLFIRI+BV	15	-		47	-		3	-
FOLFIRI+RAM	-	-		5	-		6	-
FOLFIRI+EGFR mAb	12	-		23	-		2	-
FOLFOXIRI	3	-		2	-		-	-
FOLFOXIRI+BV	1	-		-	-		-	-
Other	-	-		2	1		-	1
